# Supplementary material for: Telomere-to-Telomere Haplotype-Resolved Genomes of Agrocybe chaxingu Reveals Unique Genetic Features and Developmental Insights
Source: J Fungi (Basel). 2024 Aug 25;10(9):602. doi: 10.3390/jof10090602 (PMC11433599; doi:10.3390/jof10090602)
Supplement: Supplementary file 1 [file jof-10-00602-s001.zip]

Archive with 1 entries (1 files):
- jof-3162796-supplementary.pdf
